# Supplementary material for: Development and Validation of LAMP Assays for Distinguishing MPXV Clades with Fluorescent and Colorimetric Readouts
Source: Biosensors (Basel). 2025 Jan 6;15(1):23. doi: 10.3390/bios15010023 (PMC11764415; doi:10.3390/bios15010023)
Supplement: Supplementary file 1 [file biosensors-15-00023-s001.zip]

Archive with 1 entries (1 files):
- biosensors-3379694-supplementary.pdf
